# Supplementary material for: Ruta graveolens: Boost Melanogenic Effects and Protection against Oxidative Damage in Melanocytes
Source: Antioxidants (Basel). 2023 Aug 8;12(8):1580. doi: 10.3390/antiox12081580 (PMC10451875; doi:10.3390/antiox12081580)
Supplement: Supplementary file 1 [file antioxidants-12-01580-s001.zip]

Archive with 1 entries (1 files):
- antioxidants-2534420-supplementary.pdf
